# Supplementary material for: Portable Sensors for Dynamic Exposure Assessments in Urban Environments: State of the Science
Source: Sensors (Basel). 2024 Aug 30;24(17):5653. doi: 10.3390/s24175653 (PMC11398000; doi:10.3390/s24175653)
Supplement: Supplementary file 1 [file sensors-24-05653-s001.zip]

Archive with 1 entries (1 files):
- sensors-3068891-supplementary.pdf
